# Supplementary material for: Journeys, Journey Conditions, and Welfare Assessment of Unbroken (Unhandled) Horses on Arrival at a Slaughterhouse in Italy
Source: Animals (Basel). 2022 Aug 15;12(16):2083. doi: 10.3390/ani12162083 (PMC9404719; doi:10.3390/ani12162083)
Supplement: Supplementary file 1 [file animals-12-02083-s001.zip]

Archive with 3 entries (3 files):
- Supplementary Zappaterra unbroken horses  submitted.pdf
- Video S1 Self-unloading recorded upon arrival of one the vehicle assessed in the study.mp4
- Video S2 An example of a BUT test performed with one of the horses assessed in this study .mp4
